# Supplementary material for: The influence of tactical positioning on performance in sprint cross-country skiing
Source: PLoS One. 2023 Jun 23;18(6):e0287717. doi: 10.1371/journal.pone.0287717 (PMC10289379; doi:10.1371/journal.pone.0287717)
Supplement: S1 File — (XLSX) [file pone.0287717.s002.xlsx]

## Sheet: FIS SP
	Females_FIS_SP	Males_FIS_SP
1	42.31	16.99	Competition A 18
2	33.43	0
3	26.85	34.35
4	1.92	35.03
5	16.93	34.19
6	4.5	44.79
7	60.73	27.2
8	53.23	47.3
9	13.11	14.01
10	22.29	72.16
11	13.84	14.35
12	16.4	37.81
13	38.51	40.57
14	28.05	11.81
15	37.72	25.24
16	13.5	29.86
17	30.31	58.21
18	47.74	45.91
19	31.8	48.29
20	33.1	43.27
21	4.24	76.32
22	38.98	63.92
23	64.77	25.39
24	127.2	24.49
25	27.08	59.62
26	26.1	31.35
27	34.53	70.17
28	41.4	31.96
29	21.27	70.34
30	54.19	119.24
1	4.5	0	Competition B 18
2	13.5	14.01
3	33.43	25.24
4	13.11	11.81
5	16.4	34.35
6	16.93	34.19
7	27.08	49.51
8	32.84	37.86
9	38.98	27.2
10	26.1	58.21
11	31.8	44.79
12	4.24	37.1
13	41.4	32.27
14	13.84	48.29
15	28.05	25.24
16	1.92	66.6
17	42.31	37.81
18	143.61	85.42
19	20.58	59.62
20	43.48	72.16
21	34.53	45.91
22	26.85	45.88
23	33.1	66.57
24	33.1	60.92
25	38.74	16.99
26	15.05	63.92
27	21.27	14.35
28	21.03	76.74
29	59.13	55.31
30	40	40.57
1	25.12	15.41	Competition C 17
2	9.12	14.48
3	5.68	13.99
4	40.15	20.08
5	17.52	24.28
6	13.76	45.76
7	19.52	35.82
8	19.16	41.44
9	15.68	29.37
10	29.28	38.8
11	24.59	52.9
12	76.55	39.9
13	23.95	52.46
14	15.06	65.75
15	59.54	29.14
16	66.69	75.18
17	77.44	24.53
18	95.11	56.08
19	21.54	27.36
20	32.58	76.41
21	40.13	79.02
22	44.78	31.22
23	73.04	81.87
24	59.43	65.39
25	38.72	74.84
26	32.93	24.83
27	34.05	31.06
28	70.59	82.86
29	38.19	84.63
30	78.51	32.64
1	9.88	0	Competition D 18
2	3.18	24.45
3	19.52	18.44
4	10.29	20.76
5	26.55	39.52
6	17.05	16.91
7	2.1	56.62
8	21.6	68.16
9	30.42	26.49
10	55.47	6.36
11	28.85	28.68
12	10.21	33.51
13	46.39	29.41
14	31.63	24.55
15	37.89	36.87
16	30.56	52.9
17	37	51.18
18	52.34	53.59
19	26.07	79.97
20	28.48	73.13
21	14.38	50.61
22	24.59	79.17
23	34.58	25.44
24	23.59	56.03
25	58.08	49.46
26	41.3	25.82
27	8.17	20.63
28	25.82	9.6
29	24.05	32.2
30	26.85	48.41
1	9.88	0	Competition A 19
2	15.98	30.85
3	14.53	19.98
4	35.26	19.19
5	2.03	19.72
6	30.58	34.57
7	14.92	46.25
8	17.19	29.06
9	23.37	41.99
10	28.93	60.54
11	8.17	28.04
12	80.22	10.61
13	31.38	27.93
14	35.76	96.83
15	10.21	24.48
16	53.66	32
17	26.27	61.06
18	31.63	42.63
19	73.91	48.41
20	79.35	97.06
21	24.03	43.64
22	37.45	21.53
23	24.42	36.49
24	72.31	66.71
25	56.31	36.55
26	32.99	5.79
27	104.15	52.38
28	43.49	59
29	81.42	71.38
30	65.41	25.42
1	60.12	0	Competition B 19
2	9.88	10.61
3	8.17	28.73
4	2.03	21.53
5	14.92	24.48
6	15.98	26.58
7	9.48	27.93
8	56.22	5.79
9	10.21	46.25
10	32.99	19.98
11	35.45	19.72
12	23.37	41.99
13	24.42	62.34
14	84.24	48.51
15	57.32	32
16	14.53	66.66
17	26.27	40
18	24.03	19.19
19	65.41	42.63
20	36.2	48.41
21	53.66	30.1
22	30.58	85.22
23	63.76	36.43
24	43.49	45.03
25	65.32	64.56
26	73.09	25.42
27	35.76	39.55
28	75.13	67.85
29	80.22	34.98
30	89.1	44.98
1	18.71	0	Competition C 19
2	11.44	5.79
3	19.92	19.98
4	24.72	24.48
5	13.39	37.45
6	33.43	20.49
7	51.73	17.18
8	60.41	19.19
9	6.85	42.72
10	39.61	41.84
11	8.8	24
12	14.27	58.01
13	6.43	55.38
14	53.59	36.55
15	15.38	34.6
16	67.19	37.73
17	17.76	80.55
18	48.78	57.3
19	26.76	73.6
20	73.54	50.75
21	21.66	50.01
22	58.36	43.6
23	87.93	74.85
24	77.62	27.78
25	74	50.46
26	71.64	34.98
27	55.15	36.43
28	71.61	59.61
29	82.66	47.74
30	84.87	28.78
1	15.54	0	Competition D 19
2	23.14	22.68
3	17.32	28.78
4	15	67.64
5	13.36	42.9
6	29.2	28.64
7	19.13	28.42
8	18.74	20.09
9	47	65.66
10	12.75	32
11	28.6	38.33
12	46.43	11.86
13	3.95	15.91
14	11.54	28.76
15	53.02	50.44
16	26.23	13.16
17	62.89	39.36
18	11.58	25.09
19	37.3	8.75
20	33.56	25.46
21	10.8	37.44
22	81.38	63.32
23	39.16	19.14
24	6.37	42.86
25	31.99	43.73
26	21.79	47.62
27	24.41	64.43
28	41.96	37.03
29	57.62	52.04
30	43.88	37.74
Avg	35.411	39.9083
SD	24.0057	21.2562

## Sheet: Rank
A_W_18_stt_rank	A_W_18_final_rank	A_M_18_stt_rank	A_M_18_final_rank	A_W_19_stt_rank	A_W_19_final_rank	A_M_19_stt_rank	A_M_19_final_rank	< >	B_W_18_stt_rank	B_W_18_final_rank	B_M_18_stt_rank	B_M_18_final_rank	B_W_19_stt_rank	B_W_19_final_rank	B_M_19_stt_rank	B_M_19_final_rank	< >	C_W_18_stt_rank	C_W_18_final_rank	C_M_18_stt_rank	C_M_18_final_rank	C_W_19_stt_rank	C_W_19_final_rank	C_M_19_stt_rank	C_M_19_final_rank	< >	D_W_18_stt_rank	D_W_18_final_rank	D_M_18_stt_rank	D_M_18_final_rank	D_W_19_stt_rank	D_W_19_final_rank	D_M_19_stt_rank	D_M_19_final_rank	< >
4	1	3	1	6	1	1	1		3	1	1	1	14	1	5	1		4	1	1	1	20	1	1	1		1	1	1	1	1	1	1	1
10	2	1	2	15	2	4	2		1	2	3	2	13	2	1	2		3	2	2	2	6	2	2	2		17	2	2	2	5	2	4	2
8	3	2	3	2	3	15	3		2	3	15	3	1	3	3	3		8	3	3	3	12	3	13	3		6	3	3	3	13	3	5	3
2	4	7	4	5	4	11	4		21	4	2	4	2	4	16	4		12	4	5	4	3	4	11	4		4	4	10	4	9	4	3	4
16	5	14	5	10	5	18	5		5	5	4	5	8	5	17	5		2	5	6	5	4	5	8	5		3	5	16	5	18	5	9	5
3	6	10	6	30	6	30	6		12	6	9	6	3	6	8	6		18	6	29	6	17	6	5	6		5	6	25	6	24	6	6	6
21	7	9	7	17	7	5	7		8	7	6	7	9	7	2	7		20	7	18	7	13	7	6	7		8	7	5	7	15	7	16	7
12	8	25	8	18	8	22	8		13	8	7	8	17	8	4	8		21	8	8	8	22	8	4	8		12	8	4	8	4	8	14	8
1	9	11	9	7	9	20	9		9	9	13	9	4	9	9	9		1	9	11	9	1	9	3	9		13	9	7	9	7	9	10	9
7	10	21	10	9	10	24	10		11	10	16	10	7	10	13	10		6	10	16	10	8	10	17	10		14	10	11	10	11	10	20	10
5	11	4	11	4	11	6	11		6	11	5	11	12	11	21	11		7	11	19	11	5	11	7	11		2	11	6	11	12	11	7	11
6	12	18	12	16	12	23	12		7	12	17	12	15	12	26	12		16	12	25	12	18	12	16	12		25	12	8	12	25	12	13	12
13	13	6	13	11	13	2	13		4	13	8	13	11	13	10	13		5	13	4	13	2	13	15	13		7	13	12	13	16	13	2	13
15	14	8	14	13	14	10	14		10	14	12	14	19	14	14	14		13	14	9	14	7	14	22	14		10	14	19	14	22	14	12	14
17	15	15	15	22	15	21	15		22	15	14	15	23	15	25	15		15	15	15	15	11	15	26	15		11	15	20	15	23	15	18	15
22	16	16	16	1	16	7	16		16	16	20	16	5	16	7	16		14	16	30	16	27	16	27	16		15	16	17	16	26	16	19	16
11	17	5	17	12	17	9	17		19	17	18	17	6	17	12	17		23	17	10	17	9	17	18	17		18	17	18	17	2	17	8	17
14	18	13	18	14	18	12	18		20	18	21	18	10	18	20	18		25	18	13	18	14	18	21	18		19	18	26	18	3	18	15	18
18	19	22	19	25	19	19	19		24	19	26	19	18	19	23	19		26	19	20	19	19	19	29	19		21	19	28	19	14	19	25	19
29	20	24	20	27	20	27	20		29	20	27	20	24	20	28	20		30	20	22	20	25	20	30	20		27	20	30	20	30	20	27	20
9	21	12	21	3	21	13	21		14	21	10	21	16	21	6	21		11	21	14	21	10	21	10	21		9	21	14	21	8	21	11	21
19	22	19	22	19	22	16	22		17	22	11	22	21	22	18	22		19	22	17	22	15	22	12	22		23	22	15	22	17	22	21	22
20	23	20	23	23	23	26	23		18	23	19	23	25	23	19	23		27	23	23	23	21	23	20	23		24	23	23	23	19	23	22	23
27	24	26	24	28	24	28	24		23	24	28	24	29	24	22	24		28	24	26	24	24	24	23	24		26	24	24	24	20	24	24	24
30	25	29	25	29	25	29	25		26	25	30	25	30	25	29	25		29	25	27	25	28	25	28	25		30	25	29	25	28	25	30	25
23	26	17	26	8	26	3	26		15	26	23	26	20	26	11	26		9	26	7	26	16	26	14	26		16	26	9	26	6	26	17	26
24	27	23	27	20	27	14	27		25	27	24	27	22	27	15	27		10	27	12	27	23	27	19	27		20	27	13	27	10	27	23	27
25	28	27	28	21	28	17	28		27	28	25	28	26	28	24	28		17	28	21	28	26	28	24	28		22	28	21	28	21	28	28	28
26	29	28	29	24	29	25	29		28	29	29	29	27	29	27	29		22	29	24	29	29	29	25	29		28	29	22	29	29	29	29	29
28	30	30	30	26	30	8	30		30	30	22	30	28	30	30	30		24	30	28	30	30	30	9	30		29	30	27	30	27	30	26	30

## Sheet: Conditions
Variables	A_W_18	A_M_18	A_W_19	A_M_19	< >	B_W_18	B_M_18	B_W_19	B_M_19	< >	C_W_17	C_M_17	C_W_19	C_M_19	< >	D_W_18	D_M_18	D_W_19	D_M_19
Air temperature	-0.5	-0.6	-4	-4		-1.9	-1.9	-2	-2		0.8	0.8	2.7	2.7		0.7	0.8	0.5	0
Snow temperature	-2.6	-2.5	-2.6	-2.6		-2.8	-2.8	-1.8	-1.8		0.2	0.3	-2.6	-2.6		-1.4	-1.2	-1.3	-1.3
Distance	1400	1400	1400	1400		1500	1500	1500	1500		1500	1500	1500	1500		1214	1214	1200	1200
Height difference	23	23	23	23		18	18	18	18		20	20	25	25		25	25	24	24
Maximum climb	22	22	22	22		12	12	12	12		16	16	22	22		23	23	21	21
Total climb	43	43	43	43		46	46	46	46		40	40	54	54		36	36	45	45
Laps	1	1	1	1		2	2	2	2		2	2	2	2		1	1	1	1
Pole break	0	1	0	1		1	2	0	1		2	0	1	1		0	0	0	0
Fall	1	0	0	0		1	2	2	0		2	0	3	3		1	1	0	2
Obstruction	3	3	4	0		1	2	6	4		1	1	1	6		9	4	4	3
Yellow card	4	2	0	2		0	0	1	1		0	0	0	0		0	3	3	0

## Sheet: Times
Variables	A_W_18_ss_ms	A_W_18_%_of_tt_top1	< >	A_M_18_ss_ms	A_M_18_%_of_tt_top1	< >	A_W_19_ss_ms	W_19_%_of_tt_top1	< >	A_M_19_ss_ms	A_M_19_%_of_tt_top1	< >	B_W_18_ss_ms	B_W_18_%_of_tt_top1	< >	B_M_18_ss_ms	B_M_18_%_of_tt_top1	< >	B_W_19_ss_ms	B_W_19_%_of_tt_top1	< >	B_M_19_ss_ms	B_M_19_%_of_tt_top1	< >	C_W_17_ss_ms	C_W_17_%_of_tt_top1	< >	C_M_17_ss_ms	C_M_17_%_of_tt_top1	< >	C_W_19_ss_ms	C_W_19_%_of_tt_top1	< >	C_M_19_ss_ms	C_M_19_%_of_tt_top1	< >	D_W_18_ss_ms	D_W_18_%_of_tt_top1	< >	D_M_18_ss_ms	D_M_18_%_of_tt_top1	< >	D_W_19_ss_ms	D_W_19_%_of_tt_top1	< >	D_M_19_ss_ms	D_M_19_%_of_tt_top1
tt_top1	176.5	0		148.95	0		183.01	0		157.42	0		166.28	0		142.39	0		165.15	0		143.58	0		209.19	0		178.46	0		190.76	0		164.64	0		199.44	0		169.32	0		169.9	0		145.6	0
tt_top2	177.95	0.82153		152.16	2.15509		184.16	0.628381		158.94	0.96557		166.9	0.372865		142.75	0.252827		166.62	0.8901		146.17	1.80387		210.6	0.674028		179.54	0.605178		190.96	0.104844		165.84	0.728863		201.32	0.942639		172.82	2.06709		171.12	0.718069		149.14	2.43132
tt_top30	185.12	4.88385		158.74	6.57268		193.03	5.47511		166.33	5.66002		175.33	5.44263		149	4.64218		175.63	6.34575		150.44	4.77782		217.88	4.15412		185.52	3.95607		199.88	4.78088		172.47	4.75583		208.49	4.53771		180.67	6.70328		177.23	4.3143		155.43	6.75137
tt_top31	185.27	4.96884		158.92	6.69352		193.12	5.52429		166.35	5.67272		175.47	5.52682		149.02	4.65623		176.16	6.66667		150.44	4.77782		218.01	4.21626		186.18	4.3259		200.02	4.85427		172.77	4.93805		208.86	4.72323		180.93	6.85684		177.25	4.32607		155.62	6.88187
qf1_top1	178.6	1.1898		150.69	1.16818		185.81	1.52997		162.51	3.23339		160.15	-3.68655		141.06	-0.934054		157.27	-4.77142		141.9	-1.17008		205.5	-1.76395		181.22	1.54657		185.9	-2.5477		168.52	2.35666		191.35	-4.05636		167.62	-1.00402		172.3	1.4126		151.53	4.0728
qf1_top2	178.87	1.34278		150.96	1.34945		185.88	1.56822		163.93	4.13543		160.54	-3.45201		141.29	-0.772526		157.43	-4.67454		142.15	-0.99596		205.72	-1.65878		181.29	1.58579		186.29	-2.34326		168.91	2.59354		191.66	-3.90092		167.69	-0.962674		172.7	1.64803		151.94	4.3544
qf2_top1	177.21	0.402266		151.72	1.85968		187.48	2.44249		162.49	3.22068		161.97	-2.59201		141.12	-0.891917		157.27	-4.77142		141.93	-1.14919		202.81	-3.04986		180.48	1.13191		187.4	-1.76138		168.72	2.47813		191.79	-3.83574		167.99	-0.785495		174.37	2.63096		151.95	4.36126
qf2_top2	177.63	0.640227		151.93	2.00067		187.67	2.54631		162.84	3.44302		162.55	-2.2432		141.3	-0.765503		157.85	-4.42022		141.99	-1.1074		203.35	-2.79172		180.83	1.32803		187.41	-1.75613		169.59	3.00656		191.87	-3.79563		168.37	-0.561068		174.88	2.93114		152.03	4.41621
qf3_top1	178.19	0.957507		153.1	2.78617		188.42	2.95612		163.56	3.90039		162.72	-2.14097		143.58	0.835733		160.58	-2.76718		141.67	-1.33027		205.85	-1.59663		177.26	-0.67242		192.21	0.760117		167.56	1.77357		194.32	-2.56719		171.91	1.52965		176.18	3.69629		155.29	6.65522
qf3_top2	178.25	0.991501		153.34	2.9473		189.16	3.36047		163.57	3.90675		163.29	-1.79817		143.8	0.990238		160.67	-2.71269		142.47	-0.773088		207.78	-0.674028		177.46	-0.56035		192.5	0.912141		167.99	2.03474		194.67	-2.3917		172.49	1.87219		176.51	3.89052		155.57	6.84753
qf4_top1	175.08	-0.804533		154.71	3.86707		185.62	1.42615		163.16	3.6463		162.32	-2.38153		142.89	0.351148		161.57	-2.16773		141.99	-1.1074		203.88	-2.53836		177.96	-0.280175		190.19	-0.298805		169.16	2.74538		194.22	-2.61733		174.47	3.04158		178.32	4.95586		156.43	7.43819
qf4_top2	175.16	-0.759207		155.35	4.29674		186.4	1.85236		163.71	3.99568		162.32	-2.38153		143.5	0.779549		162.85	-1.39267		142.04	-1.07257		204.99	-2.00774		178.15	-0.173708		190.47	-0.152023		169.5	2.9519		194.33	-2.56217		175.31	3.53768		178.66	5.15597		156.47	7.46566
qf5_top1	179.14	1.49575		153.97	3.37026		189.82	3.72111		163.97	4.16084		161.25	-3.02502		142.05	-0.238781		163.24	-1.15652		144.18	0.417885		202.8	-3.05464		178.84	0.212933		190.94	0.0943594		166.69	1.24514		194.49	-2.48195		171.96	1.55918		175.67	3.39612		156.05	7.1772
qf5_top2	180.89	2.48725		154.19	3.51796		190.14	3.89596		164.13	4.26248		162.73	-2.13495		142.14	-0.175574		164.05	-0.666061		144.46	0.612899		202.91	-3.00206		179.4	0.526729		191	0.125813		166.77	1.29373		194.58	-2.43682		172.16	1.6773		176.07	3.63155		156.08	7.1978
sf1_top1	175.91	-0.334278		150.87	1.28902		187.99	2.72116		163.55	3.89404		162.28	-2.40558		139.99	-1.68551		155.64	-5.7584		141.83	-1.21883		203.31	-2.81084		176.53	-1.08147		188.34	-1.26861		167.93	1.9983		194.91	-2.27136		164.86	-2.63407		171.9	1.17716		150.46	3.33791
sf1_top2	175.94	-0.31728		150.88	1.29574		188.29	2.88509		163.8	4.05285		162.79	-2.09887		140.07	-1.62933		156.06	-5.50409		141.85	-1.2049		203.37	-2.78216		176.57	-1.05906		188.35	-1.26337		168.08	2.08941		195.59	-1.93041		165.05	-2.52185		172.37	1.4538		150.97	3.68819
sf2_top1	177.37	0.492918		153.67	3.16885		187.43	2.41517		164.32	4.38318		162.51	-2.26726		141.63	-0.533745		157.84	-4.42628		141.72	-1.29545		204.94	-2.03165		181.63	1.77631		189.37	-0.728664		165.3	0.400875		195.24	-2.1059		172.21	1.70683		175.71	3.41966		161.18	10.7005
sf2_top2	177.84	0.759207		153.74	3.21584		188.34	2.91241		164.93	4.77068		162.53	-2.25523		141.89	-0.351148		157.9	-4.38995		141.96	-1.12829		205.01	-1.99818		181.97	1.96683		189.91	-0.445586		166.37	1.05078		195.58	-1.93542		172.47	1.86038		175.73	3.43143		161.4	10.8516
f1_top1	172.62	-2.1983		149.35	0.268546		187.09	2.22939		159.47	1.30225		161.34	-2.97089		140.44	-1.36948		158.54	-4.00242		141.51	-1.4417		205.8	-1.62054		177.28	-0.661213		186.02	-2.4848		175.33	6.49295		190.18	-4.643		164.69	-2.73447		176.12	3.66098		157.9	8.4478
f1_top2	173.74	-1.56374		149.66	0.47667		189.42	3.50254		163.64	3.95121		162.06	-2.53789		140.83	-1.09558		159.09	-3.66939		141.56	-1.40688		207.22	-0.941728		178.28	-0.100863		186.05	-2.46907		175.68	6.70554		191.57	-3.94605		165.73	-2.12025		176.92	4.13184		158.79	9.05907

## Sheet: Overtakings
Variables	A_W_18_overtakings_abs	A_W_18_overtakings_rel	< >	A_W_19_overtakings_abs	A_W_19_overtakings_rel	< >	A_M_18_overtakings_abs	A_M_18_overtakings_rel	< >	A_M_19_overtakings_abs	A_M_19_overtakings_rel	< >	B_W_18_overtakings_abs	B_W_18_overtakings_rel	< >	B_W_19_overtakings_abs	B_W_19_overtakings_rel	< >	B_M_18_overtakings_abs	B_M_18_overtakings_rel	< >	B_M_19_overtakings_abs	B_M_19_overtakings_rel	< >	C_W_18_overtakings_abs	C_W_18_overtakings_rel	< >	C_W_19_overtakings_abs	C_W_19_overtakings_rel	C_M_18_overtakings_abs	C_M_18_overtakings_rel	< >	C_M_19_overtakings_abs	C_M_19_overtakings_rel	< >	D_W_18_overtakings_abs	D_W_18_overtakings_rel	< >	D_W_19_overtakings_abs	D_W_19_overtakings_rel	< >	D_M_18_overtakings_abs	D_M_18_overtakings_rel	< >	D_M_19_overtakings_abs	D_M_19_overtakings_rel
tot_seg_1_to_5	99	2.063		97	2.021		63	1.313		79	1.646		63	1.313		43	0.896		44	0.917		59	1.229		74	1.542		73	1.521	63	1.313		87	1.813		61	1.271		81	1.688		66	1.375		84	1.75
tot_seg_1	0	0		0	0		0	0		0	0		0	0		0	0		0	0		0	0		0	0		0	0	0	0		0	0		0	0		0	0		0	0		0	0
tot_seg_2	34	0.708		29	0.604		24	0.5		39	0.813		36	0.75		15	0.313		23	0.479		30	0.625		23	0.479		20	0.417	23	0.479		36	0.75		15	0.313		17	0.354		15	0.313		20	0.417
tot_seg_3	20	0.417		22	0.458		8	0.167		8	0.167		13	0.271		13	0.271		10	0.208		10	0.208		22	0.458		23	0.479	22	0.458		25	0.521		11	0.229		15	0.313		12	0.25		19	0.396
tot_seg_4	34	0.708		34	0.708		21	0.438		26	0.542		5	0.104		4	0.083		4	0.083		10	0.208		17	0.354		20	0.417	7	0.146		14	0.292		17	0.354		26	0.542		18	0.375		19	0.396
tot_seg_5	11	0.229		12	0.25		10	0.208		6	0.125		9	0.188		11	0.229		7	0.146		9	0.188		12	0.25		10	0.208	11	0.229		12	0.25		18	0.375		23	0.479		21	0.438		26	0.542
qf1_seg_1_to_5	15	2.5		11	1.833		6	1		9	1.5		10	1.667		3	0.5		6	1		3	0.5		18	3		5	0.833	8	1.333		12	2		7	1.167		7	1.167		9	1.5		8	1.333
qf1_seg_1	0	0		0	0		0	0		0	0		0	0		0	0		0	0		0	0		0	0		0	0	0	0		0	0		0	0		0	0		0	0		0	0
qf1_seg_2	4	0.667		2	0.333		4	0.667		4	0.667		8	1.333		1	0.167		3	0.5		3	0.5		5	0.833		2	0.333	5	0.833		5	0.833		1	0.167		0	0		5	0.833		2	0.333
qf1_seg_3	6	1		6	1		1	0.167		2	0.333		1	0.167		0	0		1	0.167		0	0		4	0.667		2	0.333	1	0.167		3	0.5		4	0.667		2	0.333		1	0.167		1	0.167
qf1_seg_4	5	0.833		2	0.333		1	0.167		3	0.5		1	0.167		1	0.167		0	0		0	0		6	1		0	0	0	0		2	0.333		2	0.333		2	0.333		1	0.167		3	0.5
qf1_seg_5	0	0		1	0.167		0	0		0	0		0	0		1	0.167		2	0.333		0	0		3	0.5		1	0.167	2	0.333		2	0.333		0	0		3	0.5		2	0.333		2	0.333
qf2_seg_1_to_5	9	1.5		7	1.167		8	1.333		9	1.5		10	1.667		3	0.5		7	1.167		5	0.833		8	1.333		7	1.167	8	1.333		8	1.333		4	0.667		15	2.5		5	0.833		14	2.333
qf2_seg_1	0	0		0	0		0	0		0	0		0	0		0	0		0	0		0	0		0	0		0	0	0	0		0	0		0	0		0	0		0	0		0	0
qf2_seg_2	4	0.667		3	0.5		2	0.333		7	1.167		5	0.833		2	0.333		3	0.5		3	0.5		3	0.5		1	0.167	0	0		4	0.667		2	0.333		6	1		2	0.333		2	0.333
qf2_seg_3	1	0.167		2	0.333		1	0.167		0	0		2	0.333		1	0.167		3	0.5		0	0		2	0.333		3	0.5	4	0.667		2	0.333		0	0		4	0.667		0	0		2	0.333
qf2_seg_4	4	0.667		2	0.333		3	0.5		2	0.333		2	0.333		0	0		1	0.167		0	0		1	0.167		1	0.167	3	0.5		2	0.333		2	0.333		4	0.667		2	0.333		2	0.333
qf2_seg_5	0	0		0	0		2	0.333		0	0		1	0.167		0	0		0	0		2	0.333		2	0.333		2	0.333	1	0.167		0	0		0	0		1	0.167		1	0.167		8	1.333
qf3_seg_1_to_5	14	2.333		13	2.167		7	1.167		12	2		6	1		4	0.667		3	0.5		14	2.333		7	1.167		11	1.833	9	1.5		15	2.5		10	1.667		12	2		9	1.5		11	1.833
qf3_seg_1	0	0		0	0		0	0		0	0		0	0		0	0		0	0		0	0		0	0		0	0	0	0		0	0		0	0		0	0		0	0		0	0
qf3_seg_2	6	1		2	0.333		5	0.833		5	0.833		2	0.333		1	0.167		1	0.167		7	1.167		0	0		4	0.667	3	0.5		5	0.833		1	0.167		3	0.5		2	0.333		3	0.5
qf3_seg_3	2	0.333		2	0.333		0	0		1	0.167		2	0.333		2	0.333		1	0.167		1	0.167		5	0.833		3	0.5	3	0.5		4	0.667		0	0		1	0.167		2	0.333		4	0.667
qf3_seg_4	4	0.667		5	0.8333		2	0.333		4	0.667		0	0		0	0		0	0		4	0.667		2	0.333		3	0.5	1	0.167		3	0.5		5	0.833		5	0.833		2	0.333		2	0.333
qf3_seg_5	2	0.333		4	0.667		0	0		2	0.333		2	0.333		1	0.167		1	0.167		2	0.333		0	0		1	0.167	2	0.333		3	0.5		4	0.667		3	0.5		3	0.5		2	0.333
qf4_seg_1_to_5	11	1.833		17	2.833		8	1.333		8	1.333		3	0.5		7	1.167		3	0.5		8	1.333		6	1		8	1.333	6	1		7	1.167		8	1.333		14	2.333		17	2.833		11	1.833
qf4_seg_1	0	0		0	0		0	0		0	0		0	0		0	0		0	0		0	0		0	0		0	0	0	0		0	0		0	0		0	0		0	0		0	0
qf4_seg_2	3	0.5		5	0.833		2	0.333		3	0.5		1	0.167		4	0.667		2	0.333		5	0.833		0	0		2	0.333	4	0.667		4	0.667		2	0.333		2	0.333		1	0.167		2	0.333
qf4_seg_3	1	0.167		2	0.333		2	0.333		2	0.333		0	0		1	0.167		1	0.167		2	0.333		2	0.333		3	0.5	2	0.333		3	0.5		0	0		3	0.5		3	0.5		3	0.5
qf4_seg_4	6	1		8	1.333		2	0.333		3	0.5		0	0		1	0.167		0	0		0	0		2	0.333		3	0.5	0	0		0	0		3	0.5		4	0.667		6	1		3	0.5
qf4_seg_5	1	0.167		2	0.333		2	0.333		0	0		2	0.333		1	0.167		0	0		1	0.167		2	0.333		0	0	0	0		0	0		3	0.5		5	0.833		7	1.167		3	0.5
qf5_seg_1_to_5	9	1.5		18	3		11	1.833		16	2.667		6	1		8	1.333		4	0.667		8	1.333		8	1.333		10	1.667	11	1.833		10	1.667		8	1.333		5	1		8	1.333		15	2.5
qf5_seg_1	0	0		0	0		0	0		0	0		0	0		0	0		0	0		0	0		0	0		0	0	0	0		0	0		0	0		0	0		0	0		0	0
qf5_seg_2	3	0.5		8	1.333		1	0.167		9	1.5		4	0.667		3	0.5		2	0.333		3	0.5		4	0.667		2	0.333	2	0.333		5	0.833		2	0.333		0	0		0	0		3	0.5
qf5_seg_3	3	0.5		4	0.667		2	0.333		1	0.167		1	0.167		3	0.5		1	0.167		4	0.667		3	0.5		4	0.667	5	0.833		3	0.5		3	0.5		0	0		3	0.5		4	0.667
qf5_seg_4	2	0.333		4	0.667		7	1.167		4	0.667		1	0.167		0	0		0	0		1	0.167		0	0		1	0.167	1	0.167		1	0.167		1	0.167		1	0.2		3	0.5		6	1
qf5_seg_5	1	0.167		2	0.333		1	0.167		2	0.333		0	0		2	0.333		1	0.167		0	0		1	0.167		3	0.5	3	0.5		1	0.167		2	0.333		4	0.8		2	0.333		2	0.333
sf1_seg_1_to_5	16	2.667		10	1.667		10	1.667		7	1.167		8	1.333		11	1.833		9	1.5		10	1.667		8	1.333		16	2.667	9	1.5		13	2.167		8	1.333		9	1.5		6	1		7	1.167
sf1_seg_1	0	0		0	0		0	0		0	0		0	0		0	0		0	0		0	0		0	0		0	0	0	0		0	0		0	0		0	0		0	0		0	0
sf1_seg_2	6	1		2	0.333		5	0.833		3	0.5		6	1		4	0.667		5	0.833		5	0.833		3	0.5		4	0.667	3	0.5		4	0.667		2	0.333		3	0.5		2	0.333		2	0.333
sf1_seg_3	2	0.333		3	0.5		1	0.167		0	0		0	0		2	0.333		0	0		1	0.167		3	0.5		2	0.333	3	0.5		4	0.667		2	0.333		1	0.167		1	0.167		1	0.167
sf1_seg_4	7	1.167		4	0.667		3	0.5		3	0.5		1	0.167		1	0.167		1	0.167		2	0.333		2	0.333		8	1.333	1	0.167		3	0.5		1	0.167		3	0.5		0	0		1	0.167
sf1_seg_5	1	0.167		1	0.167		1	0.167		1	0.167		1	0.167		4	0.667		3	0.5		2	0.333		0	0		2	0.333	2	0.333		2	0.333		3	0.5		2	0.333		3	0.5		3	0.5
sf2_seg_1_to_5	13	2.167		10	1.667		7	1.167		9	1.5		13	2.167		6	1		6	1		6	1		10	1.667		8	1.333	9	1.5		12	2		8	1.333		10	1.667		9	1.5		13	2.167
sf2_seg_1	0	0		0	0		0	0		0	0		0	0		0	0		0	0		0	0		0	0		0	0	0	0		0	0		0	0		0	0		0	0		0	0
sf2_seg_2	5	0.833		2	0.333		3	0.5		4	0.667		5	0.833		0	0		6	1		1	0.167		2	0.333		2	0.333	6	1		6	1		2	0.333		0	0		2	0.333		2	0.333
sf2_seg_3	3	0.5		3	0.5		0	0		0	0		6	1		3	0.5		0	0		2	0.333		2	0.333		4	0.667	2	0.333		4	0.667		1	0.167		4	0.667		2	0.333		4	0.667
sf2_seg_4	4	0.667		4	0.667		1	0.167		4	0.667		0	0		1	0.167		0	0		2	0.333		2	0.333		2	0.333	0	0		0	0		2	0.333		4	0.667		4	0.667		2	0.333
sf2_seg_5	1	0.167		1	0.167		3	0.5		1	0.167		2	0.333		2	0.333		0	0		1	0.167		4	0.667		0	0	1	0.167		2	0.333		3	0.5		2	0.333		1	0.167		5	0.833
f_seg_1_to_5	12	2		11	1.833		6	1		9	1.5		7	1.167		1	0.167		6	1		5	0.833		9	1.5		8	1.333	3	0.5		10	1.667		8	1.333		9	1.5		3	0.5		5	0.833
f_seg_1	0	0		0	0		0	0		0	0		0	0		0	0		0	0		0	0		0	0		0	0	0	0		0	0		0	0		0	0		0	0		0	0
f_seg_2	3	0.5		5	0.833		2	0.333		4	0.667		5	0.833		0	0		1	0.167		3	0.5		6	1		3	0.5	0	0		3	0.5		3	0.5		3	0.5		1	0.167		4	0.667
f_seg_3	2	0.333		0	0		1	0.167		2	0.333		1	0.167		1	0.167		3	0.5		0	0		1	0.167		2	0.333	2	0.333		2	0.333		1	0.167		0	0		0	0		0	0
f_seg_4	2	0.333		5	0.833		2	0.333		3	0.5		0	0		0	0		2	0.333		1	0.167		2	0.333		2	0.333	1	0.167		3	0.5		1	0.167		3	0.5		0	0		0	0
f_seg_5	5	0.833		1	0.167		1	0.167		0	0		1	0.167		0	0		0	0		1	0.167		0	0		1	0.167	0	0		2	0.333		3	0.5		3	0.5		2	0.333		1	0.167

## Sheet: Incidents
Variables	A_W_18_obstruction	A_W_18_polebreak	A_W_18_fall	< >	A_W_19_obstruction	A_W_19_polebreak	A_W_19_fall	< >	A_M_18_obstruction	A_M_18_polebreak	A_M_18_fall	< >	A_M_19_obstruction	A_M_19_polebreak	A_M_19_fall	< >	B_W_18_obstruction	B_W_18_polebreak	B_W_18_fall	< >	B_W_19_obstruction	B_W_19_polebreak	B_W_19_fall	< >	B_M_18_obstruction	B_M_18_polebreak	B_M_18_fall	< >	B_M_19_obstruction	B_M_19_polebreak	B_M_19_fall	< >	C_W_18_obstruction	C_W_18_polebreak	C_W_18_fall	< >	C_W_19_obstruction	C_W_19_polebreak	C_W_19_fall	< >	C_M_18_obstruction	C_M_18_polebreak	C_M_18_fall	< >	C_M_19_obstruction	C_M_19_polebreak	C_M_19_fall	< >	D_W_18_obstruction
tot_seg_1_to_5	3	0	1		4	0	0		3	1	0		0	1	0		1	1	1		6	0	2		2	2	2		4	1	0		1	2	2		1	1	3		1	0	0		6	1	3		9
tot_seg_1	0	0	0		1	0	0		0	1	0		0	0	0		0	1	1		4	0	1		0	2	1		0	0	0		1	1	1		0	0	0		0	0	0		0	1	0		5
tot_seg_2	2	0	0		1	0	0		1	0	0		0	1	0		0	0	0		0	0	0		1	0	0		2	1	0		0	1	1		0	1	1		1	0	0		1	0	0		0
tot_seg_3	1	0	0		1	0	0		0	0	0		0	0	0		1	0	0		0	0	0		0	0	0		1	0	0		0	0	0		0	0	0		0	0	0		3	0	3		4
tot_seg_4	0	0	0		1	0	0		1	0	0		0	0	0		0	0	0		0	0	0		0	0	0		0	0	0		0	0	0		1	0	2		0	0	0		1	0	0		0
tot_seg_5	0	0	1		0	0	0		1	0	0		0	0	0		0	0	0		2	0	1		1	0	1		1	0	0		0	0	0		0	0	0		0	0	0		1	0	0		0
qf1_seg_1_to_5	0	0	0		0	0	0		0	0	0		0	1	0		0	0	0		1	0	0		0	0	0		0	0	0		0	0	0		0	0	0		0	0	0		0	0	0		0
qf1_seg_1	0	0	0		0	0	0		0	0	0		0	0	0		0	0	0		1	0	0		0	0	0		0	0	0		0	0	0		0	0	0		0	0	0		0	0	0		0
qf1_seg_2	0	0	0		0	0	0		0	0	0		0	1	0		0	0	0		0	0	0		0	0	0		0	0	0		0	0	0		0	0	0		0	0	0		0	0	0		0
qf1_seg_3	0	0	0		0	0	0		0	0	0		0	0	0		0	0	0		0	0	0		0	0	0		0	0	0		0	0	0		0	0	0		0	0	0		0	0	0		0
qf1_seg_4	0	0	0		0	0	0		0	0	0		0	0	0		0	0	0		0	0	0		0	0	0		0	0	0		0	0	0		0	0	0		0	0	0		0	0	0		0
qf1_seg_5	0	0	0		0	0	0		0	0	0		0	0	0		0	0	0		0	0	0		0	0	0		0	0	0		0	0	0		0	0	0		0	0	0		0	0	0		0
qf2_seg_1_to_5	0	0	0		1	0	0		0	0	0		0	0	0		0	0	0		1	0	0		0	0	0		1	0	0		0	1	0		0	0	0		0	0	0		1	0	0		0
qf2_seg_1	0	0	0		0	0	0		0	0	0		0	0	0		0	0	0		1	0	0		0	0	0		0	0	0		0	1	0		0	0	0		0	0	0		0	0	0		0
qf2_seg_2	0	0	0		0	0	0		0	0	0		0	0	0		0	0	0		0	0	0		0	0	0		0	0	0		0	0	0		0	0	0		0	0	0		0	0	0		0
qf2_seg_3	0	0	0		0	0	0		0	0	0		0	0	0		0	0	0		0	0	0		0	0	0		1	0	0		0	0	0		0	0	0		0	0	0		0	0	0		0
qf2_seg_4	0	0	0		1	0	0		0	0	0		0	0	0		0	0	0		0	0	0		0	0	0		0	0	0		0	0	0		0	0	0		0	0	0		0	0	0		0
qf2_seg_5	0	0	0		0	0	0		0	0	0		0	0	0		0	0	0		0	0	0		0	0	0		0	0	0		0	0	0		0	0	0		0	0	0		1	0	0		0
qf3_seg_1_to_5	0	0	0		0	0	0		1	0	0		0	0	0		0	0	0		0	0	0		0	1	0		0	0	0		0	0	0		0	0	1		1	0	0		2	1	0		0
qf3_seg_1	0	0	0		0	0	0		0	0	0		0	0	0		0	0	0		0	0	0		0	1	0		0	0	0		0	0	0		0	0	0		0	0	0		0	1	0		0
qf3_seg_2	0	0	0		0	0	0		1	0	0		0	0	0		0	0	0		0	0	0		0	0	0		0	0	0		0	0	0		0	0	1		1	0	0		1	0	0		0
qf3_seg_3	0	0	0		0	0	0		0	0	0		0	0	0		0	0	0		0	0	0		0	0	0		0	0	0		0	0	0		0	0	0		0	0	0		0	0	0		0
qf3_seg_4	0	0	0		0	0	0		0	0	0		0	0	0		0	0	0		0	0	0		0	0	0		0	0	0		0	0	0		0	0	0		0	0	0		1	0	0		0
qf3_seg_5	0	0	0		0	0	0		0	0	0		0	0	0		0	0	0		0	0	0		0	0	0		0	0	0		0	0	0		0	0	0		0	0	0		0	0	0		0
qf4_seg_1_to_5	0	0	0		1	0	0		1	1	0		0	0	0		0	1	1		0	0	0		0	0	0		1	0	0		1	0	1		0	0	0		0	0	0		2	0	3		2
qf4_seg_1	0	0	0		1	0	0		0	1	0		0	0	0		0	1	1		0	0	0		0	0	0		0	0	0		1	0	1		0	0	0		0	0	0		0	0	0		1
qf4_seg_2	0	0	0		0	0	0		0	0	0		0	0	0		0	0	0		0	0	0		0	0	0		1	0	0		0	0	0		0	0	0		0	0	0		0	0	0		0
qf4_seg_3	0	0	0		0	0	0		0	0	0		0	0	0		0	0	0		0	0	0		0	0	0		0	0	0		0	0	0		0	0	0		0	0	0		2	0	3		1
qf4_seg_4	0	0	0		0	0	0		0	0	0		0	0	0		0	0	0		0	0	0		0	0	0		0	0	0		0	0	0		0	0	0		0	0	0		0	0	0		0
qf4_seg_5	0	0	0		0	0	0		1	0	0		0	0	0		0	0	0		0	0	0		0	0	0		0	0	0		0	0	0		0	0	0		0	0	0		0	0	0		0
qf5_seg_1_to_5	1	0	0		1	0	0		0	0	0		0	0	0		0	0	0		0	0	0		0	1	1		2	1	0		0	0	0		0	0	0		0	0	0		0	0	0		4
qf5_seg_1	0	0	0		0	0	0		0	0	0		0	0	0		0	0	0		0	0	0		0	1	1		0	0	0		0	0	0		0	0	0		0	0	0		0	0	0		2
qf5_seg_2	1	0	0		0	0	0		0	0	0		0	0	0		0	0	0		0	0	0		0	0	0		1	1	0		0	0	0		0	0	0		0	0	0		0	0	0		0
qf5_seg_3	0	0	0		0	0	0		0	0	0		0	0	0		0	0	0		0	0	0		0	0	0		0	0	0		0	0	0		0	0	0		0	0	0		0	0	0		2
qf5_seg_4	0	0	0		1	0	0		0	0	0		0	0	0		0	0	0		0	0	0		0	0	0		0	0	0		0	0	0		0	0	0		0	0	0		0	0	0		0
qf5_seg_5	0	0	0		0	0	0		0	0	0		0	0	0		0	0	0		0	0	0		0	0	0		1	0	0		0	0	0		0	0	0		0	0	0		0	0	0		0
sf1_seg_1_to_5	1	0	0		0	0	0		0	0	0		0	0	0		0	0	0		1	0	0		2	0	1		0	0	0		0	0	0		0	1	0		0	0	0		0	0	0		0
sf1_seg_1	0	0	0		0	0	0		0	0	0		0	0	0		0	0	0		0	0	0		0	0	0		0	0	0		0	0	0		0	0	0		0	0	0		0	0	0		0
sf1_seg_2	1	0	0		0	0	0		0	0	0		0	0	0		0	0	0		0	0	0		1	0	0		0	0	0		0	0	0		0	1	0		0	0	0		0	0	0		0
sf1_seg_3	0	0	0		0	0	0		0	0	0		0	0	0		0	0	0		0	0	0		0	0	0		0	0	0		0	0	0		0	0	0		0	0	0		0	0	0		0
sf1_seg_4	0	0	0		0	0	0		0	0	0		0	0	0		0	0	0		0	0	0		0	0	0		0	0	0		0	0	0		0	0	0		0	0	0		0	0	0		0
sf1_seg_5	0	0	0		0	0	0		0	0	0		0	0	0		0	0	0		1	0	0		1	0	1		0	0	0		0	0	0		0	0	0		0	0	0		0	0	0		0
sf2_seg_1_to_5	1	0	0		0	0	0		1	0	0		0	0	0		1	0	0		1	0	1		0	0	0		0	0	0		0	0	0		0	0	2		0	0	0		0	0	0		2
sf2_seg_1	0	0	0		0	0	0		0	0	0		0	0	0		0	0	0		0	0	0		0	0	0		0	0	0		0	0	0		0	0	0		0	0	0		0	0	0		1
sf2_seg_2	0	0	0		0	0	0		0	0	0		0	0	0		0	0	0		0	0	0		0	0	0		0	0	0		0	0	0		0	0	0		0	0	0		0	0	0		0
sf2_seg_3	1	0	0		0	0	0		0	0	0		0	0	0		1	0	0		0	0	0		0	0	0		0	0	0		0	0	0		0	0	0		0	0	0		0	0	0		1
sf2_seg_4	0	0	0		0	0	0		1	0	0		0	0	0		0	0	0		0	0	0		0	0	0		0	0	0		0	0	0		0	0	2		0	0	0		0	0	0		0
sf2_seg_5	0	0	0		0	0	0		0	0	0		0	0	0		0	0	0		1	0	1		0	0	0		0	0	0		0	0	0		0	0	0		0	0	0		0	0	0		0
f_seg_1_to_5	0	0	1		1	0	0		0	0	0		0	0	0		0	0	0		2	0	1		0	0	0		0	0	0		0	1	1		1	0	0		0	0	0		1	0	0		1
f_seg_1	0	0	0		0	0	0		0	0	0		0	0	0		0	0	0		2	0	1		0	0	0		0	0	0		0	0	0		0	0	0		0	0	0		0	0	0		1
f_seg_2	0	0	0		1	0	0		0	0	0		0	0	0		0	0	0		0	0	0		0	0	0		0	0	0		0	1	1		0	0	0		0	0	0		0	0	0		0
f_seg_3	0	0	0		0	0	0		0	0	0		0	0	0		0	0	0		0	0	0		0	0	0		0	0	0		0	0	0		0	0	0		0	0	0		1	0	0		0
f_seg_4	0	0	0		0	0	0		0	0	0		0	0	0		0	0	0		0	0	0		0	0	0		0	0	0		0	0	0		1	0	0		0	0	0		0	0	0		0
f_seg_5	0	0	1		0	0	0		0	0	0		0	0	0		0	0	0		0	0	0		0	0	0		0	0	0		0	0	0		0	0	0		0	0	0		0	0	0		0
[truncated: 14 more columns]
